# Supplementary material for: Qwen-2.5 Outperforms Other Large Language Models in the Chinese National Nursing Licensing Examination: Retrospective Cross-Sectional Comparative Study
Source: JMIR Med Inform. 2025 Jan 10;13:e63731. doi: 10.2196/63731 (PMC11759905; doi:10.2196/63731)
Supplement: Multimedia Appendix 1 [file medinform_v13i1e63731_app1.xlsx]

## Sheet: Sheet1
Year	Unit	No.	Question type	Answer	GPT 3.5	GPT 4.0	GPT 4o	Copilot	ERNIE Bot 3.5	SPARK	Qwen 2.5
2023	Professional Practice	1	A1	D	D	D	D	D	D	D	D
2023	Professional Practice	2	A1	C	D	C	C	C	C	C	C
2023	Professional Practice	3	A1	D	E	A	D	B	D	A	D
2023	Professional Practice	4	A1	A	C	C	C	C	C	C	C
2023	Professional Practice	5	A1	D	D	D	D	C	D	D	D
2023	Professional Practice	6	A1	E	E	E	E	E	E	C	E
2023	Professional Practice	7	A2	C	A	C	C	C	C	C	C
2023	Professional Practice	8	A1	D	B	D	D	D	D	D	D
2023	Professional Practice	9	A2	D	D	D	D	D	D	D	D
2023	Professional Practice	10	A1	B	D	D	D	D	D	B	D
2023	Professional Practice	11	A1	D	C	C	C	D	D	E	D
2023	Professional Practice	12	A2	D	D	D	B	D	D	D	D
2023	Professional Practice	13	A1	A	A	A	A	A	A	A	A
2023	Professional Practice	14	A2	C	C	C	C	C	C	C	C
2023	Professional Practice	15	A1	D	D	D	D	D	D	D	D
2023	Professional Practice	16	A2	D	C	D	D	D	D	C	D
2023	Professional Practice	17	A1	C	C	C	C	C	C	C	C
2023	Professional Practice	18	A2	B	A	A	B	A	E	A	B
2023	Professional Practice	19	A2	B	B	B	B	B	B	B	B
2023	Professional Practice	20	A1	E	E	E	E	E	E	E	E
2023	Professional Practice	21	A1	B	B	C	B	B	NA	A	C
2023	Professional Practice	22	A2	B	E	D	D	D	B	B	B
2023	Professional Practice	23	A1	B	C	B	B	A	A	A	C
2023	Professional Practice	24	A2	B	E	B	B	B	B	C	B
2023	Professional Practice	25	A2	C	E	C	C	C	C	C	C
2023	Professional Practice	26	A1	B	B	B	B	B	B	B	B
2023	Professional Practice	27	A1	D	D	D	D	D	D	D	D
2023	Professional Practice	28	A2	D	B	D	D	D	D	D	D
2023	Professional Practice	29	A2	C	C	C	C	C	C	C	C
2023	Professional Practice	30	A2	A	C	A	A	D	A	A	A
2023	Professional Practice	31	A1	A	C	C	C	C	A	A	A
2023	Professional Practice	32	A2	A	A	A	A	A	A	A	A
2023	Professional Practice	33	A1	D	D	D	D	D	D	D	D
2023	Professional Practice	34	A2	C	D	C	C	C	C	C	C
2023	Professional Practice	35	A2	D	NA	D	C	C	A	D	NA
2023	Professional Practice	36	A2	A	B	D	E	B	B	B	B
2023	Professional Practice	37	A2	E	D	B	B	E	B	E	B
2023	Professional Practice	38	A2	D	A	D	D	D	D	D	D
2023	Professional Practice	39	A1	A	D	D	D	D	D	B	E
2023	Professional Practice	40	A2	D	D	D	D	D	D	D	D
2023	Professional Practice	41	A1	A	B	A	A	A	A	A	A
2023	Professional Practice	42	A2	D	E	D	D	D	D	D	D
2023	Professional Practice	43	A2	B	D	B	B	B	B	D	B
2023	Professional Practice	44	A2	B	B	B	B	B	B	B	B
2023	Professional Practice	45	A1	C	C	C	C	C	C	C	C
2023	Professional Practice	46	A2	D	C	C	D	D	D	D	D
2023	Professional Practice	47	A1	C	B	C	C	C	C	C	C
2023	Professional Practice	48	A1	E	E	E	E	E	E	E	E
2023	Professional Practice	49	A1	A	A	A	A	A	A	A	A
2023	Professional Practice	50	A2	B	C	B	B	B	B	C	B
2023	Professional Practice	51	A2	E	B	E	E	E	E	D	E
2023	Professional Practice	52	A2	C	D	D	C	D	C	C	C
2023	Professional Practice	53	A1	D	C	E	D	C	D	D	D
2023	Professional Practice	54	A2	A	A	E	A	A	A	A	A
2023	Professional Practice	55	A1	C	C	C	C	C	C	C	C
2023	Professional Practice	56	A1	E	E	C	C	E	E	E	E
2023	Professional Practice	57	A1	A	B	A	C	A	A	B	A
2023	Professional Practice	58	A1	A	D	B	A	B	A	A	A
2023	Professional Practice	59	A1	E	E	E	E	E	E	E	E
2023	Professional Practice	60	A2	C	C	C	C	C	C	C	C
2023	Professional Practice	61	A2	E	E	E	A	E	E	C	E
2023	Professional Practice	62	A2	A	A	A	A	A	A	A	A
2023	Professional Practice	63	A1	A	E	A	A	A	A	A	A
2023	Professional Practice	64	A2	D	C	D	D	C	D	B	D
2023	Professional Practice	65	A1	C	D	C	C	C	B	C	C
2023	Professional Practice	66	A1	D	D	E	D	D	D	D	D
2023	Professional Practice	67	A2	B	C	B	B	B	B	B	B
2023	Professional Practice	68	A1	A	E	B	B	B	B	D	D
2023	Professional Practice	69	A1	B	A	B	B	A	B	B	B
2023	Professional Practice	70	A2	D	C	D	E	B	E	C	E
2023	Professional Practice	71	A2	A	B	A	A	A	A	A	A
2023	Professional Practice	72	A1	E	B	D	C	E	C	C	C
2023	Professional Practice	73	A1	A	D	A	A	A	A	A	A
2023	Professional Practice	74	A1	C	C	D	C	C	D	B	D
2023	Professional Practice	75	A1	B	B	B	B	B	B	B	B
2023	Professional Practice	76	A2	D	D	E	E	D	D	A	D
2023	Professional Practice	77	A1	A	A	A	A	A	A	A	A
2023	Professional Practice	78	A1	A	C	C	A	A	C	C	C
2023	Professional Practice	79	A2	E	E	E	E	E	E	E	E
2023	Professional Practice	80	A1	C	C	C	C	C	C	C	C
2023	Professional Practice	81	A1	A	E	E	A	A	A	A	A
2023	Professional Practice	82	A2	D	D	D	D	D	D	D	D
2023	Professional Practice	83	A1	C	C	A	A	C	C	C	C
2023	Professional Practice	84	A1	C	C	E	C	E	C	C	C
2023	Professional Practice	85	A1	E	E	E	E	E	E	E	E
2023	Professional Practice	86	A1	A	A	A	A	A	A	B	C
2023	Professional Practice	87	A2	C	B	C	C	C	C	B	C
2023	Professional Practice	88	A1	B	A	B	A	B	B	B	B
2023	Professional Practice	89	A1	C	B	C	C	C	C	C	C
2023	Professional Practice	90	A1	E	E	E	E	E	E	E	E
2023	Professional Practice	91	A1	D	B	C	C	D	D	C	D
2023	Professional Practice	92	A2	B	A	B	B	B	E	E	B
2023	Professional Practice	93	A1	D	D	D	D	D	D	D	D
2023	Professional Practice	94	A2	A	D	B	A	A	A	A	A
2023	Professional Practice	95	A2	C	B	C	C	E	C	C	C
2023	Professional Practice	96	A2	D	D	D	D	D	A	A	D
2023	Professional Practice	97	A1	A	E	A	E	A	E	E	A
2023	Professional Practice	98	A2	D	A	A	A	A	D	D	D
2023	Professional Practice	99	A2	C	C	C	C	C	C	C	C
2023	Professional Practice	100	A1	C	C	C	C	C	A	E	A
2023	Professional Practice	101	A3	C	C	C	C	C	C	C	C
2023	Professional Practice	102	A3	E	E	E	E	E	E	B	E
2023	Professional Practice	103	A3	B	B	B	B	C	B	B	B
2023	Professional Practice	104	A3	A	A	A	A	A	D	A	A
2023	Professional Practice	105	A3	A	A	A	A	A	A	A	A
2023	Professional Practice	106	A3	C	B	B	C	C	C	B	C
2023	Professional Practice	107	A3	C	B	B	B	E	D	E	D
2023	Professional Practice	108	A3	E	B	E	E	E	E	A	E
2023	Professional Practice	109	A3	C	C	C	C	C	C	C	C
2023	Professional Practice	110	A3	C	C	C	C	D	C	C	C
2023	Professional Practice	111	A3	C	C	C	C	C	C	C	C
2023	Professional Practice	112	A3	A	A	A	A	A	A	A	A
2023	Professional Practice	113	A3	B	D	D	D	E	B	E	B
2023	Professional Practice	114	A3	A	A	A	A	A	A	A	A
2023	Professional Practice	115	A3	D	D	D	D	D	D	D	D
2023	Professional Practice	116	A3	E	C	E	C	C	C	C	C
2023	Professional Practice	117	A3	C	D	C	C	C	C	C	C
2023	Professional Practice	118	A3	C	C	C	C	C	C	C	C
2023	Professional Practice	119	A3	E	D	E	E	E	E	E	E
2023	Professional Practice	120	A3	D	D	A	A	D	A	A	A
2023	Practical Skills	1	A1	E	E	E	E	E	E	E	E
2023	Practical Skills	2	A1	B	C	B	B	B	B	B	B
2023	Practical Skills	3	A1	D	D	D	D	D	D	D	D
2023	Practical Skills	4	A1	A	A	A	A	A	A	A	A
2023	Practical Skills	5	A1	C	C	C	C	C	C	C	C
2023	Practical Skills	6	A1	C	C	C	C	C	D	C	C
2023	Practical Skills	7	A2	D	D	D	D	D	E	D	D
2023	Practical Skills	8	A1	D	D	D	D	D	D	D	D
2023	Practical Skills	9	A2	D	E	B	B	A	B	B	D
2023	Practical Skills	10	A2	D	A	D	D	D	D	D	D
2023	Practical Skills	11	A1	C	C	C	C	C	C	C	C
2023	Practical Skills	12	A2	D	C	D	D	D	D	D	D
2023	Practical Skills	13	A1	B	C	B	B	B	B	B	B
2023	Practical Skills	14	A1	A	A	A	A	A	A	A	A
2023	Practical Skills	15	A1	D	D	D	D	D	D	D	D
2023	Practical Skills	16	A1	E	E	E	E	E	E	E	E
2023	Practical Skills	17	A2	A	B	A	A	A	A	C	A
2023	Practical Skills	18	A1	E	B	C	E	C	E	E	C
2023	Practical Skills	19	A1	A	B	A	A	A	A	A	A
2023	Practical Skills	20	A1	B	C	B	B	B	B	C	B
2023	Practical Skills	21	A1	A	A	A	A	A	A	A	A
2023	Practical Skills	22	A1	D	C	B	B	C	C	C	D
2023	Practical Skills	23	A1	E	E	E	E	E	E	E	E
2023	Practical Skills	24	A1	A	B	B	A	A	A	A	A
2023	Practical Skills	25	A1	B	C	B	B	B	B	B	B
2023	Practical Skills	26	A1	A	D	D	A	A	D	D	A
2023	Practical Skills	27	A1	C	B	E	E	E	A	E	C
2023	Practical Skills	28	A1	C	C	C	C	C	C	C	C
2023	Practical Skills	29	A2	A	A	A	A	A	A	A	A
2023	Practical Skills	30	A2	E	E	C	C	C	C	C	C
2023	Practical Skills	31	A2	E	E	C	E	E	E	E	E
2023	Practical Skills	32	A1	C	C	C	C	C	C	C	C
2023	Practical Skills	33	A2	B	C	B	B	B	C	B	B
2023	Practical Skills	34	A2	E	E	E	E	E	E	E	E
2023	Practical Skills	35	A1	C	C	B	C	B	C	C	C
2023	Practical Skills	36	A1	C	C	C	C	C	C	C	C
2023	Practical Skills	37	A2	D	B	D	D	D	D	D	D
2023	Practical Skills	38	A1	B	E	E	E	B	B	B	B
2023	Practical Skills	39	A1	C	D	D	D	D	D	A	C
2023	Practical Skills	40	A1	A	B	A	A	A	A	A	A
2023	Practical Skills	41	A2	C	C	C	C	C	C	C	C
2023	Practical Skills	42	A1	A	A	A	A	A	A	A	A
2023	Practical Skills	43	A1	E	E	E	E	B	D	B	E
2023	Practical Skills	44	A1	D	D	D	D	D	D	D	D
2023	Practical Skills	45	A1	D	B	D	B	D	B	C	D
2023	Practical Skills	46	A1	A	A	A	A	A	A	A	A
2023	Practical Skills	47	A2	C	C	C	C	A	C	C	C
2023	Practical Skills	48	A1	A	D	B	A	C	B	A	A
2023	Practical Skills	49	A1	E	E	E	E	E	E	E	E
2023	Practical Skills	50	A2	A	A	A	A	A	A	A	A
2023	Practical Skills	51	A1	B	B	B	B	B	B	C	B
2023	Practical Skills	52	A2	C	C	C	C	C	C	C	C
2023	Practical Skills	53	A2	C	C	C	C	C	C	C	D
2023	Practical Skills	54	A1	A	A	A	A	A	A	A	A
2023	Practical Skills	55	A2	D	D	D	D	D	C	C	D
2023	Practical Skills	56	A2	C	A	C	C	C	C	C	C
2023	Practical Skills	57	A2	C	B	D	D	D	B	D	C
2023	Practical Skills	58	A2	B	B	B	B	B	B	B	B
2023	Practical Skills	59	A2	A	C	A	A	A	A	A	A
2023	Practical Skills	60	A2	B	B	B	B	B	B	B	B
2023	Practical Skills	61	A1	A	A	A	A	A	A	A	A
2023	Practical Skills	62	A1	A	A	C	A	C	C	C	A
2023	Practical Skills	63	A2	E	E	E	E	E	E	E	E
2023	Practical Skills	64	A1	A	B	A	A	A	B	E	A
2023	Practical Skills	65	A1	E	A	A	A	A	E	D	E
2023	Practical Skills	66	A1	C	A	C	C	C	C	C	C
2023	Practical Skills	67	A1	B	C	C	B	B	A	C	B
2023	Practical Skills	68	A1	D	D	E	E	A	A	D	D
2023	Practical Skills	69	A2	A	A	A	A	A	A	A	A
2023	Practical Skills	70	A1	E	D	E	E	E	E	E	E
2023	Practical Skills	71	A2	E	D	E	E	E	E	D	E
2023	Practical Skills	72	A1	C	A	B	B	A	C	B	C
2023	Practical Skills	73	A2	A	B	B	B	B	B	B	B
2023	Practical Skills	74	A1	E	A	A	E	A	E	A	A
2023	Practical Skills	75	A2	C	E	C	C	C	C	C	C
2023	Practical Skills	76	A2	D	D	D	D	D	D	D	D
2023	Practical Skills	77	A1	E	A	E	E	E	E	E	E
2023	Practical Skills	78	A2	E	D	D	D	D	E	E	E
2023	Practical Skills	79	A2	A	NA	A	A	A	A	NA	A
2023	Practical Skills	80	A1	B	E	E	A	A	C	B	E
2023	Practical Skills	81	A1	D	B	A	A	A	A	A	A
2023	Practical Skills	82	A1	B	B	B	B	B	B	B	B
2023	Practical Skills	83	A1	D	D	D	D	D	D	D	D
2023	Practical Skills	84	A2	A	A	B	B	B	B	A	B
2023	Practical Skills	85	A2	D	D	D	D	D	D	D	D
2023	Practical Skills	86	A1	D	D	D	D	D	D	D	D
2023	Practical Skills	87	A2	B	C	B	B	C	B	E	B
2023	Practical Skills	88	A2	B	B	B	B	B	B	B	B
2023	Practical Skills	89	A2	D	D	D	D	D	D	D	D
2023	Practical Skills	90	A2	B	A	B	B	A	C	A	B
2023	Practical Skills	91	A2	C	B	C	C	C	C	C	C
2023	Practical Skills	92	A2	B	A	B	B	B	D	C	B
2023	Practical Skills	93	A2	C	D	C	C	C	C	B	C
2023	Practical Skills	94	A2	E	E	E	E	E	E	E	E
2023	Practical Skills	95	A1	B	B	B	B	B	B	B	B
2023	Practical Skills	96	A1	E	B	E	E	E	E	E	E
2023	Practical Skills	97	A2	D	C	D	D	D	D	D	D
2023	Practical Skills	98	A1	B	B	B	B	B	B	B	B
2023	Practical Skills	99	A2	B	A	B	B	B	B	B	B
2023	Practical Skills	100	A2	D	D	D	D	D	D	D	D
2023	Practical Skills	101	A1	A	D	A	A	A	A	A	A
2023	Practical Skills	102	A1	A	NA	A	B	NA	E	B	NA
2023	Practical Skills	103	A4	C	C	C	C	C	C	C	C
2023	Practical Skills	104	A4	A	A	A	A	A	A	A	A
2023	Practical Skills	105	A4	B	B	B	B	B	B	B	B
2023	Practical Skills	106	A4	C	C	C	C	C	C	C	C
2023	Practical Skills	107	A3	C	E	C	E	C	E	C	C
2023	Practical Skills	108	A3	D	C	D	D	D	D	D	D
2023	Practical Skills	109	A3	E	E	E	E	E	E	E	E
2023	Practical Skills	110	A3	C	C	C	C	C	C	C	C
2023	Practical Skills	111	A3	A	A	A	A	A	A	A	A
2023	Practical Skills	112	A3	E	D	E	E	E	E	E	B
2023	Practical Skills	113	A3	E	A	E	E	E	E	E	E
2023	Practical Skills	114	A3	D	B	B	D	E	D	D	D
2023	Practical Skills	115	A3	D	D	D	D	D	D	D	D
2023	Practical Skills	116	A3	B	B	B	B	B	B	B	B
2023	Practical Skills	117	A3	B	B	D	B	B	B	B	B
2023	Practical Skills	118	A3	A	A	D	B	A	A	E	A
2023	Practical Skills	119	A3	E	E	E	E	E	E	E	D
2023	Practical Skills	120	A3	C	C	C	NA	C	D	C	C
2022	Professional Practice	1	A1	B	A	A	B	B	A	C	B
2022	Professional Practice	2	A2	A	A	A	A	A	A	A	A
2022	Professional Practice	3	A1	B	C	B	B	B	B	B	B
2022	Professional Practice	4	A1	A	E	A	A	A	A	A	A
2022	Professional Practice	5	A2	D	B	A	D	A	D	B	D
2022	Professional Practice	6	A2	D	C	E	D	D	B	B	D
2022	Professional Practice	7	A2	E	E	E	E	E	E	E	E
2022	Professional Practice	8	A2	C	C	C	C	C	C	C	C
2022	Professional Practice	9	A1	D	B	D	D	D	D	C	D
2022	Professional Practice	10	A2	D	D	D	D	D	D	D	D
2022	Professional Practice	11	A2	C	C	C	C	C	C	C	C
2022	Professional Practice	12	A1	E	E	E	E	E	E	E	E
2022	Professional Practice	13	A1	A	E	E	A	A	A	A	A
2022	Professional Practice	14	A1	A	A	B	A	A	B	B	A
2022	Professional Practice	15	A2	A	A	A	A	A	A	D	A
2022	Professional Practice	16	A2	A	B	A	A	A	A	A	A
2022	Professional Practice	17	A1	A	B	A	A	A	A	A	A
2022	Professional Practice	18	A1	C	E	A	C	NA	C	C	C
2022	Professional Practice	19	A1	C	C	C	C	C	C	C	C
2022	Professional Practice	20	A1	A	D	C	A	C	A	A	A
2022	Professional Practice	21	A1	B	D	D	A	B	B	A	B
2022	Professional Practice	22	A2	E	E	E	E	E	E	E	E
2022	Professional Practice	23	A1	C	B	B	B	NA	C	C	C
2022	Professional Practice	24	A1	D	B	B	D	D	B	B	D
2022	Professional Practice	25	A2	D	A	A	D	A	A	D	D
2022	Professional Practice	26	A2	C	A	C	C	C	C	E	C
2022	Professional Practice	27	A1	E	E	E	E	C	E	E	E
2022	Professional Practice	28	A2	E	E	E	E	E	E	E	E
2022	Professional Practice	29	A2	D	D	D	D	D	D	D	D
2022	Professional Practice	30	A1	B	E	E	B	A	E	E	B
2022	Professional Practice	31	A1	D	C	A	C	D	B	E	C
2022	Professional Practice	32	A1	D	D	D	D	D	D	D	D
2022	Professional Practice	33	A2	E	C	B	B	B	B	E	E
2022	Professional Practice	34	A1	C	B	D	C	D	B	A	C
2022	Professional Practice	35	A1	B	A	A	A	A	A	A	A
2022	Professional Practice	36	A1	C	D	C	D	C	D	D	C
2022	Professional Practice	37	A2	D	C	D	E	D	C	C	D
2022	Professional Practice	38	A2	C	B	B	B	B	B	B	C
2022	Professional Practice	39	A2	D	D	D	D	D	D	D	D
2022	Professional Practice	40	A2	C	D	C	C	C	C	C	C
2022	Professional Practice	41	A2	D	B	D	D	D	C	B	D
2022	Professional Practice	42	A1	A	A	A	A	A	A	A	A
2022	Professional Practice	43	A2	D	NA	B	B	B	B	B	B
2022	Professional Practice	44	A1	C	A	C	C	C	C	C	E
2022	Professional Practice	45	A1	D	D	D	D	D	D	D	D
2022	Professional Practice	46	A2	E	E	E	E	E	E	E	E
2022	Professional Practice	47	A1	C	C	C	C	C	C	C	C
2022	Professional Practice	48	A2	C	C	C	C	A	C	A	C
2022	Professional Practice	49	A2	A	C	D	B	B	B	B	B
2022	Professional Practice	50	A2	D	A	D	D	D	D	D	D
2022	Professional Practice	51	A2	B	D	B	B	B	B	B	B
2022	Professional Practice	52	A1	C	B	B	B	B	C	C	C
2022	Professional Practice	53	A1	C	C	C	C	C	C	C	C
2022	Professional Practice	54	A2	A	A	C	A	A	A	A	A
2022	Professional Practice	55	A1	A	D	A	A	A	A	A	A
2022	Professional Practice	56	A2	D	D	D	D	D	D	D	D
2022	Professional Practice	57	A1	C	E	C	C	C	C	C	C
2022	Professional Practice	58	A1	A	A	A	A	A	A	A	A
2022	Professional Practice	59	A1	E	C	C	E	C	E	E	E
2022	Professional Practice	60	A1	A	A	A	A	A	A	A	E
2022	Professional Practice	61	A1	B	C	B	B	B	B	B	B
2022	Professional Practice	62	A1	D	D	D	D	D	D	D	D
2022	Professional Practice	63	A1	B	B	C	B	B	A	D	B
2022	Professional Practice	64	A1	E	C	E	C	E	E	C	E
2022	Professional Practice	65	A1	C	D	C	C	C	C	C	C
2022	Professional Practice	66	A2	C	C	D	B	C	C	C	C
2022	Professional Practice	67	A1	C	C	C	C	C	C	C	C
2022	Professional Practice	68	A1	C	C	C	C	C	C	C	C
2022	Professional Practice	69	A1	D	D	D	D	D	D	D	D
2022	Professional Practice	70	A1	C	B	C	C	C	C	C	C
2022	Professional Practice	71	A1	B	B	C	B	C	B	C	B
2022	Professional Practice	72	A1	E	B	B	B	E	B	B	B
2022	Professional Practice	73	A1	E	E	E	E	E	E	D	E
2022	Professional Practice	74	A1	D	E	D	D	D	D	D	D
2022	Professional Practice	75	A1	D	A	D	D	D	E	A	E
2022	Professional Practice	76	A1	A	B	A	A	A	A	E	A
2022	Professional Practice	77	A1	D	D	D	D	D	D	D	D
2022	Professional Practice	78	A1	B	B	B	B	B	B	B	B
2022	Professional Practice	79	A1	A	A	A	E	A	A	A	A
2022	Professional Practice	80	A1	E	E	D	E	D	D	D	E
2022	Professional Practice	81	A1	A	B	A	A	B	C	A	B
2022	Professional Practice	82	A1	C	C	C	B	C	C	B	C
2022	Professional Practice	83	A1	A	B	E	A	A	A	A	A
2022	Professional Practice	84	A2	C	B	C	C	C	C	C	C
2022	Professional Practice	85	A1	C	C	C	C	C	C	C	C
2022	Professional Practice	86	A1	C	C	C	C	C	C	E	C
2022	Professional Practice	87	A2	C	A	C	A	C	A	C	C
2022	Professional Practice	88	A1	C	A	E	C	C	C	C	C
2022	Professional Practice	89	A1	C	C	C	C	C	C	C	C
2022	Professional Practice	90	A1	D	E	D	D	D	D	D	D
2022	Professional Practice	91	A1	A	C	A	A	A	A	A	A
2022	Professional Practice	92	A1	A	A	A	A	A	A	A	A
2022	Professional Practice	93	A2	E	E	E	D	D	D	D	D
2022	Professional Practice	94	A1	B	B	B	B	B	B	B	B
2022	Professional Practice	95	A1	D	D	D	D	D	D	D	D
2022	Professional Practice	96	A1	A	E	D	A	A	A	D	A
2022	Professional Practice	97	A1	B	B	A	D	A	D	D	B
2022	Professional Practice	98	A1	D	B	B	D	D	B	D	D
2022	Professional Practice	99	A1	C	E	C	C	D	C	C	C
2022	Professional Practice	100	A1	C	D	D	C	C	C	C	C
2022	Professional Practice	101	A1	A	B	A	A	A	A	A	A
2022	Professional Practice	102	A1	D	A	D	D	D	D	D	D
2022	Professional Practice	103	A1	B	B	B	B	B	B	B	B
2022	Professional Practice	104	A2	C	A	B	C	B	A	C	C
2022	Professional Practice	105	A2	C	E	E	C	B	C	E	C
2022	Professional Practice	106	A1	D	E	D	D	D	D	D	D
2022	Professional Practice	107	A3	A	A	A	A	A	A	A	A
2022	Professional Practice	108	A3	E	B	C	C	C	C	C	E
2022	Professional Practice	109	A3	A	A	A	A	A	A	E	A
2022	Professional Practice	110	A3	B	C	B	B	B	C	B	B
2022	Professional Practice	111	A3	D	D	D	D	D	D	E	D
2022	Professional Practice	112	A3	B	B	C	B	B	B	C	B
2022	Professional Practice	113	A3	A	A	A	A	A	A	A	A
2022	Professional Practice	114	A3	A	E	A	A	A	A	A	A
2022	Professional Practice	115	A3	B	B	B	B	B	B	B	B
2022	Professional Practice	116	A3	C	E	C	C	C	C	C	C
2022	Professional Practice	117	A3	D	C	C	D	E	D	C	D
2022	Professional Practice	118	A3	C	C	C	C	C	C	C	C
2022	Professional Practice	119	A3	C	B	B	C	B	B	B	C
2022	Professional Practice	120	A3	E	D	E	E	B	E	E	E
2022	Practical Skills	1	A1	B	B	B	B	B	B	B	B
2022	Practical Skills	2	A2	B	D	C	C	D	D	C	C
2022	Practical Skills	3	A2	E	A	A	A	B	C	E	E
2022	Practical Skills	4	A1	B	D	B	C	B	B	D	B
2022	Practical Skills	5	A1	B	B	B	B	B	B	B	B
2022	Practical Skills	6	A2	A	B	C	C	B	B	C	A
2022	Practical Skills	7	A2	D	B	D	D	D	D	D	D
2022	Practical Skills	8	A1	A	NA	A	A	A	A	A	A
2022	Practical Skills	9	A1	C	C	B	A	A	A	A	A
2022	Practical Skills	10	A2	C	C	D	C	C	C	C	D
2022	Practical Skills	11	A2	A	D	A	A	A	A	A	A
2022	Practical Skills	12	A2	E	E	B	E	E	B	D	D
2022	Practical Skills	13	A1	C	D	C	C	C	C	C	C
2022	Practical Skills	14	A1	C	C	C	C	C	C	C	C
2022	Practical Skills	15	A2	E	A	C	E	C	A	C	A
2022	Practical Skills	16	A2	B	E	B	B	B	B	B	B
2022	Practical Skills	17	A2	B	D	D	D	E	B	D	C
2022	Practical Skills	18	A2	C	A	C	C	C	C	C	B
2022	Practical Skills	19	A2	E	E	E	E	E	E	E	E
2022	Practical Skills	20	A2	E	E	E	E	E	E	E	E
2022	Practical Skills	21	A2	D	D	D	D	D	D	D	D
2022	Practical Skills	22	A2	A	A	A	A	A	A	A	A
2022	Practical Skills	23	A1	B	B	B	B	D	B	B	B
2022	Practical Skills	24	A2	B	C	C	B	C	B	E	B
2022	Practical Skills	25	A1	B	A	D	B	B	B	B	A
2022	Practical Skills	26	A1	D	D	D	D	D	D	D	D
2022	Practical Skills	27	A2	D	D	D	D	D	D	C	C
2022	Practical Skills	28	A1	C	C	C	C	C	C	C	C
2022	Practical Skills	29	A2	A	B	E	B	B	B	A	E
2022	Practical Skills	30	A1	D	D	D	D	D	D	D	D
2022	Practical Skills	31	A1	C	E	C	E	C	C	E	C
2022	Practical Skills	32	A2	C	D	D	D	D	C	C	C
2022	Practical Skills	33	A1	C	C	C	C	C	C	A	C
2022	Practical Skills	34	A2	C	C	C	C	C	C	C	C
2022	Practical Skills	35	A1	A	A	A	A	A	A	A	A
2022	Practical Skills	36	A2	C	D	C	B	NA	D	D	C
2022	Practical Skills	37	A1	D	D	D	D	D	D	D	D
2022	Practical Skills	38	A2	A	A	A	A	A	A	A	A
2022	Practical Skills	39	A1	D	C	D	E	D	D	D	D
2022	Practical Skills	40	A1	A	A	A	A	A	A	A	A
2022	Practical Skills	41	A1	A	E	A	A	A	A	E	A
2022	Practical Skills	42	A1	E	B	E	E	E	E	E	E
2022	Practical Skills	43	A1	C	C	C	C	C	C	C	C
2022	Practical Skills	44	A2	B	C	D	C	NA	C	B	C
2022	Practical Skills	45	A1	A	A	A	A	A	A	A	A
2022	Practical Skills	46	A1	E	E	E	E	E	E	E	E
2022	Practical Skills	47	A1	E	C	E	E	E	E	E	E
2022	Practical Skills	48	A1	C	D	D	C	D	C	C	C
2022	Practical Skills	49	A2	B	C	A	B	A	B	B	B
2022	Practical Skills	50	A1	A	A	A	A	A	A	A	A
2022	Practical Skills	51	A1	A	C	A	A	A	A	D	A
2022	Practical Skills	52	A1	C	C	D	C	D	D	C	C
2022	Practical Skills	53	A1	C	B	C	C	A	C	D	C
2022	Practical Skills	54	A1	A	A	A	A	A	A	A	A
2022	Practical Skills	55	A2	D	B	B	B	D	B	C	B
2022	Practical Skills	56	A1	A	C	A	A	A	A	A	A
2022	Practical Skills	57	A1	B	B	B	B	B	B	B	B
2022	Practical Skills	58	A1	C	D	C	C	C	C	C	C
2022	Practical Skills	59	A1	D	D	D	D	D	D	D	D
2022	Practical Skills	60	A1	C	A	C	C	C	C	C	C
2022	Practical Skills	61	A1	C	C	C	C	C	C	C	C
2022	Practical Skills	62	A2	E	D	B	D	E	B	E	NA
2022	Practical Skills	63	A1	C	B	C	C	C	C	C	C
2022	Practical Skills	64	A2	E	A	E	E	E	E	E	E
2022	Practical Skills	65	A2	B	NA	B	A	A	A	D	B
2022	Practical Skills	66	A1	C	C	C	C	C	C	C	C
2022	Practical Skills	67	A1	E	E	E	E	E	E	E	E
2022	Practical Skills	68	A2	C	B	B	B	C	B	D	C
2022	Practical Skills	69	A2	C	A	C	C	C	C	A	C
2022	Practical Skills	70	A1	A	A	A	A	A	A	A	A
2022	Practical Skills	71	A1	A	A	A	A	A	A	A	A
2022	Practical Skills	72	A2	B	C	A	C	B	C	B	B
2022	Practical Skills	73	A1	E	NA	D	E	NA	D	NA	D
2022	Practical Skills	74	A1	C	NA	C	C	C	C	NA	NA
2022	Practical Skills	75	A2	D	C	E	A	B	D	B	D
2022	Practical Skills	76	A1	B	B	B	B	B	B	B	B
2022	Practical Skills	77	A1	B	B	B	B	B	B	A	B
2022	Practical Skills	78	A1	A	E	A	A	A	D	E	A
2022	Practical Skills	79	A2	A	A	A	A	A	A	A	A
2022	Practical Skills	80	A1	E	D	C	E	B	C	E	E
2022	Practical Skills	81	A2	D	E	B	B	D	B	B	D
2022	Practical Skills	82	A2	C	B	B	C	C	C	C	C
2022	Practical Skills	83	A1	E	D	C	E	E	D	D	E
2022	Practical Skills	84	A2	A	C	A	A	A	A	C	A
2022	Practical Skills	85	A2	A	A	A	A	A	C	A	A
2022	Practical Skills	86	A1	D	D	D	D	D	D	D	D
2022	Practical Skills	87	A1	D	E	D	D	D	C	A	D
2022	Practical Skills	88	A2	C	A	C	E	C	C	B	C
2022	Practical Skills	89	A2	D	C	C	C	D	D	B	C
2022	Practical Skills	90	A1	C	E	C	C	C	C	C	C
2022	Practical Skills	91	A2	B	B	B	B	B	B	B	B
2022	Practical Skills	92	A2	A	A	A	A	A	A	A	A
2022	Practical Skills	93	A2	A	E	A	A	A	A	D	A
2022	Practical Skills	94	A2	D	D	D	D	D	D	D	D
2022	Practical Skills	95	A1	A	E	D	A	D	A	D	A
2022	Practical Skills	96	A2	E	E	C	A	C	E	E	E
2022	Practical Skills	97	A2	C	C	D	C	C	C	C	C
2022	Practical Skills	98	A1	C	C	C	C	C	B	B	C
2022	Practical Skills	99	A1	B	A	B	B	B	B	A	B
2022	Practical Skills	100	A3	A	D	D	D	D	A	A	A
2022	Practical Skills	101	A3	D	E	A	D	D	D	C	A
2022	Practical Skills	102	A3	C	C	D	C	D	D	B	C
2022	Practical Skills	103	A3	B	B	B	B	B	B	B	B
2022	Practical Skills	104	A3	C	A	D	E	C	C	D	C
2022	Practical Skills	105	A3	C	C	C	C	C	C	C	C
2022	Practical Skills	106	A3	D	D	D	D	D	D	D	D
2022	Practical Skills	107	A3	C	C	C	C	C	C	C	C
2022	Practical Skills	108	A3	D	A	A	D	D	D	D	D
2022	Practical Skills	109	A3	B	C	B	B	B	B	B	B
2022	Practical Skills	110	A4	B	E	B	B	B	B	B	B
2022	Practical Skills	111	A4	D	D	E	D	D	E	B	D
2022	Practical Skills	112	A4	B	A	B	B	B	B	B	A
2022	Practical Skills	113	A4	D	D	E	D	D	D	D	D
2022	Practical Skills	114	A3	D	B	D	D	D	D	D	D
2022	Practical Skills	115	A3	A	A	A	A	A	A	A	A
2022	Practical Skills	116	A3	B	B	B	B	B	B	A	B
2022	Practical Skills	117	A4	B	C	B	B	B	B	B	B
2022	Practical Skills	118	A4	A	A	A	A	A	A	A	A
2022	Practical Skills	119	A4	A	A	A	A	A	A	A	A
2022	Practical Skills	120	A4	C	A	C	C	E	C	C	C
2021	Professional Practice	1	A1	C	C	C	C	D	C	C	C
2021	Professional Practice	2	A1	A	E	B	B	A	A	E	E
2021	Professional Practice	3	A1	D	D	D	D	D	D	D	D
2021	Professional Practice	4	A1	E	C	E	A	E	B	B	E
2021	Professional Practice	5	A1	B	D	B	B	B	B	C	B
2021	Professional Practice	6	A1	B	A	B	B	C	B	B	B
2021	Professional Practice	7	A1	A	B	A	A	A	B	D	A
2021	Professional Practice	8	A1	A	A	A	A	A	A	A	A
2021	Professional Practice	9	A1	C	C	C	B	C	B	C	B
2021	Professional Practice	10	A1	A	D	B	E	C	A	D	C
2021	Professional Practice	11	A2	D	C	C	D	D	C	C	B
2021	Professional Practice	12	A2	A	A	A	A	A	A	A	A
2021	Professional Practice	13	A2	C	C	C	C	C	C	C	C
2021	Professional Practice	14	A2	A	A	A	A	A	A	A	A
2021	Professional Practice	15	A1	A	C	C	A	A	C	C	C
2021	Professional Practice	16	A1	D	A	A	A	D	A	A	D
2021	Professional Practice	17	A1	B	E	B	B	B	B	B	B
2021	Professional Practice	18	A2	C	D	E	B	C	B	B	C
2021	Professional Practice	19	A2	C	C	C	C	C	C	C	C
2021	Professional Practice	20	A2	E	B	C	D	C	B	B	C
2021	Professional Practice	21	A2	B	D	C	B	D	D	D	B
2021	Professional Practice	22	A1	D	D	D	D	D	D	D	D
2021	Professional Practice	23	A2	C	C	C	C	C	C	C	C
2021	Professional Practice	24	A1	D	B	B	B	D	D	B	D
2021	Professional Practice	25	A2	D	D	D	D	D	D	D	D
2021	Professional Practice	26	A2	D	B	E	E	C	D	C	D
2021	Professional Practice	27	A2	B	C	A	A	A	B	A	B
2021	Professional Practice	28	A2	D	E	D	D	D	D	C	D
2021	Professional Practice	29	A1	A	A	A	A	A	A	A	A
2021	Professional Practice	30	A2	C	C	C	E	C	C	C	C
2021	Professional Practice	31	A2	A	B	A	A	A	A	A	A
2021	Professional Practice	32	A1	E	D	D	E	C	D	D	E
2021	Professional Practice	33	A1	B	B	B	B	B	B	B	B
2021	Professional Practice	34	A1	D	D	D	D	D	D	D	D
2021	Professional Practice	35	A1	D	D	D	D	D	D	D	D
2021	Professional Practice	36	A1	C	B	C	C	C	E	C	C
2021	Professional Practice	37	A2	B	E	B	B	B	B	B	B
2021	Professional Practice	38	A1	A	A	B	A	A	A	A	A
2021	Professional Practice	39	A1	E	C	E	E	E	E	C	E
2021	Professional Practice	40	A1	C	C	C	C	D	D	B	C
2021	Professional Practice	41	A1	B	B	B	B	B	B	B	B
2021	Professional Practice	42	A2	C	C	E	C	A	E	E	C
2021	Professional Practice	43	A1	A	A	A	A	A	A	A	A
2021	Professional Practice	44	A1	D	D	D	D	D	D	D	D
2021	Professional Practice	45	A1	C	C	A	E	D	E	D	C
2021	Professional Practice	46	A1	C	C	C	C	C	C	C	C
2021	Professional Practice	47	A1	D	D	D	D	D	D	D	D
2021	Professional Practice	48	A1	E	B	D	E	D	D	D	D
2021	Professional Practice	49	A1	B	D	B	B	B	B	D	B
2021	Professional Practice	50	A1	A	C	B	E	E	A	C	A
2021	Professional Practice	51	A1	A	A	A	A	A	A	A	A
2021	Professional Practice	52	A1	C	E	E	C	E	C	E	C
2021	Professional Practice	53	A2	C	C	C	C	C	C	C	C
2021	Professional Practice	54	A1	C	C	C	C	C	C	C	C
2021	Professional Practice	55	A2	C	B	C	C	C	C	B	C
2021	Professional Practice	56	A1	A	A	A	A	A	A	A	A
2021	Professional Practice	57	A1	A	A	A	A	A	A	A	A
2021	Professional Practice	58	A1	C	B	B	C	C	C	B	C
2021	Professional Practice	59	A2	C	C	C	C	C	C	B	C
2021	Professional Practice	60	A1	B	A	B	B	B	A	B	B
2021	Professional Practice	61	A1	C	D	C	C	C	C	C	C
2021	Professional Practice	62	A1	D	D	A	D	A	A	D	D
2021	Professional Practice	63	A1	E	B	C	E	B	E	E	E
2021	Professional Practice	64	A1	E	D	E	E	A	E	E	E
2021	Professional Practice	65	A2	E	B	E	E	E	E	E	E
2021	Professional Practice	66	A1	C	D	D	C	C	C	C	C
2021	Professional Practice	67	A2	D	E	D	D	C	D	B	D
2021	Professional Practice	68	A1	A	B	B	E	B	A	B	A
2021	Professional Practice	69	A1	D	D	D	D	D	D	D	D
2021	Professional Practice	70	A2	C	E	B	E	C	C	C	C
2021	Professional Practice	71	A2	B	B	D	B	B	B	B	B
2021	Professional Practice	72	A1	A	C	A	A	A	A	A	A
2021	Professional Practice	73	A1	D	D	B	D	B	D	B	D
2021	Professional Practice	74	A1	A	B	B	C	B	C	C	C
2021	Professional Practice	75	A1	B	B	B	B	B	B	B	B
2021	Professional Practice	76	A1	A	D	D	A	C	A	A	A
2021	Professional Practice	77	A1	B	D	C	B	B	B	C	B
2021	Professional Practice	78	A2	B	B	B	B	B	B	E	B
2021	Professional Practice	79	A1	C	C	C	C	C	C	C	C
2021	Professional Practice	80	A1	D	D	A	D	D	D	D	D
2021	Professional Practice	81	A1	C	C	C	C	D	C	D	C
2021	Professional Practice	82	A1	B	A	E	B	E	B	B	B
2021	Professional Practice	83	A2	C	C	C	C	C	C	C	C
2021	Professional Practice	84	A1	C	C	C	C	C	C	C	C
2021	Professional Practice	85	A1	E	D	E	E	E	E	E	E
2021	Professional Practice	86	A2	C	B	B	C	D	C	B	C
2021	Professional Practice	87	A2	B	B	B	B	B	B	B	B
2021	Professional Practice	88	A1	B	A	B	B	B	B	B	B
2021	Professional Practice	89	A1	B	A	C	C	A	A	B	B
2021	Professional Practice	90	A1	D	D	D	D	D	D	D	D
2021	Professional Practice	91	A1	A	E	E	A	NA	E	B	E
2021	Professional Practice	92	A1	C	D	C	C	D	C	C	C
2021	Professional Practice	93	A1	E	E	E	E	E	E	E	E
2021	Professional Practice	94	A1	B	C	A	A	A	E	NA	A
2021	Professional Practice	95	A2	A	B	A	A	A	A	A	B
2021	Professional Practice	96	A1	C	C	C	C	C	C	C	C
2021	Professional Practice	97	A2	C	C	C	C	C	C	C	C
2021	Professional Practice	98	A1	E	E	E	E	E	E	E	E
2021	Professional Practice	99	A1	C	C	C	C	C	C	C	C
2021	Professional Practice	100	A1	E	D	D	E	A	D	A	E
2021	Professional Practice	101	A1	B	B	B	D	B	D	B	B
2021	Professional Practice	102	A1	D	A	D	D	C	D	A	D
2021	Professional Practice	103	A1	E	E	E	E	E	E	E	E
2021	Professional Practice	104	A1	C	C	C	C	C	C	C	C
2021	Professional Practice	105	A1	C	B	C	C	C	C	C	C
2021	Professional Practice	106	A1	E	E	E	E	E	E	E	E
2021	Professional Practice	107	A1	A	D	A	A	A	A	A	A
2021	Professional Practice	108	A2	C	C	C	C	C	C	C	C
2021	Professional Practice	109	A1	A	D	A	D	A	D	D	A
2021	Professional Practice	110	A1	D	A	A	A	A	A	A	D
2021	Professional Practice	111	A1	D	D	D	D	D	D	D	D
2021	Professional Practice	112	A1	C	C	C	C	C	C	C	C
2021	Professional Practice	113	A3	A	E	A	A	A	A	A	A
2021	Professional Practice	114	A3	C	D	D	D	B	C	D	E
2021	Professional Practice	115	A3	B	B	B	B	B	A	B	B
2021	Professional Practice	116	A3	B	B	B	B	B	B	B	B
2021	Professional Practice	117	A3	C	C	C	C	C	C	C	C
2021	Professional Practice	118	A3	A	A	A	A	A	A	A	A
2021	Professional Practice	119	A3	D	D	D	D	D	D	D	D
2021	Professional Practice	120	A3	C	C	C	C	C	C	C	C
2021	Practical Skills	1	A1	C	D	D	C	D	B	B	C
2021	Practical Skills	2	A1	A	C	A	A	C	A	A	A
2021	Practical Skills	3	A1	C	C	C	C	C	C	C	C
2021	Practical Skills	4	A1	C	B	E	E	E	E	E	C
2021	Practical Skills	5	A1	C	B	B	C	C	C	C	C
2021	Practical Skills	6	A1	C	A	B	A	A	B	C	C
2021	Practical Skills	7	A1	A	B	A	A	A	A	A	A
2021	Practical Skills	8	A1	A	A	A	A	A	A	A	A
2021	Practical Skills	9	A1	D	E	D	D	D	D	D	D
2021	Practical Skills	10	A2	C	C	A	A	A	E	D	C
2021	Practical Skills	11	A2	E	E	E	E	C	E	E	E
2021	Practical Skills	12	A2	C	C	C	C	C	C	C	C
2021	Practical Skills	13	A2	E	B	E	E	D	E	E	E
2021	Practical Skills	14	A2	E	E	E	E	E	E	E	E
2021	Practical Skills	15	A1	B	B	B	B	B	B	B	B
2021	Practical Skills	16	A1	D	C	D	D	D	D	D	D
2021	Practical Skills	17	A2	C	D	C	C	C	C	C	C
2021	Practical Skills	18	A2	E	A	B	B	B	E	B	B
2021	Practical Skills	19	A1	B	C	B	B	B	B	A	D
2021	Practical Skills	20	A1	D	B	D	D	B	A	A	D
2021	Practical Skills	21	A2	A	D	A	A	A	A	A	A
2021	Practical Skills	22	A1	A	A	A	A	A	A	A	A
2021	Practical Skills	23	A2	A	B	A	A	B	A	A	A
2021	Practical Skills	24	A2	B	B	A	E	A	D	D	B
2021	Practical Skills	25	A2	D	D	D	D	D	D	D	D
2021	Practical Skills	26	A2	E	E	E	E	E	E	E	E
2021	Practical Skills	27	A2	E	E	E	E	E	E	E	E
2021	Practical Skills	28	A1	C	C	D	C	D	C	D	C
2021	Practical Skills	29	A2	E	E	E	E	E	E	E	E
2021	Practical Skills	30	A1	C	C	C	C	C	C	C	C
2021	Practical Skills	31	A1	D	D	D	D	D	D	C	D
2021	Practical Skills	32	A2	E	E	E	E	E	E	E	E
2021	Practical Skills	33	A2	B	B	C	B	B	A	A	B
2021	Practical Skills	34	A2	D	C	D	D	D	D	D	D
2021	Practical Skills	35	A2	D	B	D	D	D	D	D	D
2021	Practical Skills	36	A2	B	B	B	B	B	B	C	B
2021	Practical Skills	37	A2	E	A	B	E	C	E	A	E
2021	Practical Skills	38	A1	A	B	B	B	B	A	E	A
2021	Practical Skills	39	A1	A	C	D	A	D	A	C	A
2021	Practical Skills	40	A1	C	A	B	C	A	C	B	C
2021	Practical Skills	41	A1	A	D	B	A	A	B	C	A
2021	Practical Skills	42	A1	B	C	C	B	C	C	C	B
2021	Practical Skills	43	A1	D	B	D	D	D	D	D	D
2021	Practical Skills	44	A1	A	B	A	A	A	A	A	A
2021	Practical Skills	45	A1	B	B	C	B	B	C	E	B
2021	Practical Skills	46	A1	B	B	B	B	B	B	B	B
2021	Practical Skills	47	A1	B	C	B	D	D	D	B	B
2021	Practical Skills	48	A1	A	A	A	A	A	A	A	A
2021	Practical Skills	49	A1	A	A	A	A	A	A	A	A
2021	Practical Skills	50	A1	E	B	C	C	C	C	C	C
2021	Practical Skills	51	A1	A	B	A	A	A	A	A	A
2021	Practical Skills	52	A2	E	A	A	A	A	A	B	E
2021	Practical Skills	53	A1	A	D	C	A	A	A	C	A
2021	Practical Skills	54	A1	B	E	B	B	B	B	B	B
2021	Practical Skills	55	A1	A	E	A	A	E	E	D	A
2021	Practical Skills	56	A1	D	E	D	D	D	D	D	D
2021	Practical Skills	57	A1	B	B	B	B	B	B	B	B
2021	Practical Skills	58	A1	E	B	B	B	B	B	A	E
2021	Practical Skills	59	A1	D	D	D	D	D	D	D	D
2021	Practical Skills	60	A1	C	C	C	C	C	C	C	C
2021	Practical Skills	61	A1	C	C	B	B	C	C	A	C
2021	Practical Skills	62	A1	C	C	C	C	C	C	C	C
2021	Practical Skills	63	A2	C	E	C	C	C	E	E	C
2021	Practical Skills	64	A1	C	A	C	C	E	D	D	C
2021	Practical Skills	65	A1	A	A	E	E	A	E	A	A
2021	Practical Skills	66	A1	A	A	A	A	A	A	B	A
2021	Practical Skills	67	A1	D	E	D	D	D	D	D	D
2021	Practical Skills	68	A1	D	C	B	D	A	B	B	D
2021	Practical Skills	69	A1	B	C	C	B	C	C	C	B
2021	Practical Skills	70	A1	C	C	C	C	C	C	C	C
2021	Practical Skills	71	A1	B	B	B	B	B	B	B	B
2021	Practical Skills	72	A1	E	E	E	E	E	E	E	E
2021	Practical Skills	73	A2	D	D	D	D	D	D	D	D
2021	Practical Skills	74	A1	D	D	D	D	D	D	C	D
2021	Practical Skills	75	A1	B	A	A	A	A	B	A	B
2021	Practical Skills	76	A1	D	D	D	D	D	D	D	D
2021	Practical Skills	77	A1	A	E	E	E	E	E	A	A
2021	Practical Skills	78	A1	C	A	E	C	E	A	E	C
2021	Practical Skills	79	A1	D	C	B	D	D	D	B	E
2021	Practical Skills	80	A1	B	B	B	B	E	B	E	B
2021	Practical Skills	81	A1	C	B	C	C	C	D	C	C
2021	Practical Skills	82	A1	C	E	D	C	C	C	A	C
2021	Practical Skills	83	A1	C	D	C	C	A	A	D	C
2021	Practical Skills	84	A2	A	A	A	A	A	A	B	A
2021	Practical Skills	85	A2	B	B	B	B	B	B	B	B
2021	Practical Skills	86	A2	B	B	B	B	B	B	B	B
2021	Practical Skills	87	A2	D	D	D	D	D	D	D	D
2021	Practical Skills	88	A2	C	D	C	C	B	C	C	C
2021	Practical Skills	89	A2	B	E	B	B	B	B	B	B
2021	Practical Skills	90	A2	C	A	C	C	C	C	C	C
2021	Practical Skills	91	A2	D	D	D	D	D	D	D	D
2021	Practical Skills	92	A2	A	E	D	A	E	E	E	A
2021	Practical Skills	93	A2	B	B	B	B	B	B	B	B
2021	Practical Skills	94	A2	D	B	D	D	D	D	D	D
2021	Practical Skills	95	A1	C	C	C	C	C	C	C	C
2021	Practical Skills	96	A1	D	D	D	D	D	D	D	D
2021	Practical Skills	97	A1	E	E	D	E	D	E	C	E
2021	Practical Skills	98	A1	E	E	E	E	E	E	E	E
2021	Practical Skills	99	A1	D	E	D	E	E	A	E	D
2021	Practical Skills	100	A1	D	C	D	D	D	C	A	D
2021	Practical Skills	101	A1	E	E	E	E	E	E	C	E
2021	Practical Skills	102	A1	C	C	C	C	C	C	C	C
2021	Practical Skills	103	A1	E	C	E	B	B	E	E	E
2021	Practical Skills	104	A3	B	D	B	B	A	B	A	B
2021	Practical Skills	105	A3	B	E	C	C	C	A	C	B
2021	Practical Skills	106	A3	A	D	A	A	B	A	B	A
2021	Practical Skills	107	A3	D	D	B	D	D	D	B	C
2021	Practical Skills	108	A3	E	E	E	E	E	E	E	E
2021	Practical Skills	109	A3	C	C	C	C	C	C	C	C
2021	Practical Skills	110	A4	B	D	B	B	B	B	B	B
2021	Practical Skills	111	A4	B	A	B	B	B	B	D	B
2021	Practical Skills	112	A4	D	D	D	D	D	C	E	D
2021	Practical Skills	113	A4	C	C	C	C	C	C	C	C
2021	Practical Skills	114	A3	C	D	C	C	C	C	C	C
2021	Practical Skills	115	A3	E	E	E	E	E	E	B	E
2021	Practical Skills	116	A3	B	E	B	B	A	B	A	B
2021	Practical Skills	117	A3	D	B	C	B	C	D	B	C
2021	Practical Skills	118	A3	B	D	B	B	B	C	B	C
2021	Practical Skills	119	A3	C	C	C	C	C	C	C	C
2021	Practical Skills	120	A3	C	E	D	C	C	C	D	C
2020	Professional Practice	1	A2	C	E	C	C	C	C	E	C
2020	Professional Practice	2	A1	B	B	B	B	B	B	B	B
2020	Professional Practice	3	A1	A	C	A	A	A	A	C	A
2020	Professional Practice	4	A1	A	A	B	A	A	A	A	A
2020	Professional Practice	5	A1	E	E	E	E	E	E	D	E
2020	Professional Practice	6	A1	C	C	C	C	C	C	C	C
2020	Professional Practice	7	A1	B	B	B	B	B	B	B	B
2020	Professional Practice	8	A1	A	D	B	B	E	A	B	B
2020	Professional Practice	9	A1	C	B	B	B	C	B	B	B
2020	Professional Practice	10	A2	B	B	C	D	B	D	NA	C
2020	Professional Practice	11	A1	C	D	C	C	C	C	C	C
2020	Professional Practice	12	A1	C	C	C	C	C	C	C	C
2020	Professional Practice	13	A1	B	B	B	B	B	B	B	B
2020	Professional Practice	14	A1	D	D	D	D	D	D	D	D
2020	Professional Practice	15	A1	E	E	E	E	E	E	E	E
2020	Professional Practice	16	A1	A	B	A	A	A	B	D	A
2020	Professional Practice	17	A1	B	D	D	D	D	C	D	D
2020	Professional Practice	18	A1	B	E	B	B	B	B	B	B
2020	Professional Practice	19	A1	A	C	A	A	A	A	A	A
2020	Professional Practice	20	A1	D	C	E	E	E	D	D	D
2020	Professional Practice	21	A1	D	D	C	D	D	D	D	D
2020	Professional Practice	22	A1	C	B	B	B	A	C	C	C
2020	Professional Practice	23	A1	A	A	A	A	A	A	A	A
2020	Professional Practice	24	A1	D	D	C	D	A	B	B	D
2020	Professional Practice	25	A1	C	C	C	C	C	C	C	B
2020	Professional Practice	26	A1	A	A	A	A	A	A	A	A
2020	Professional Practice	27	A1	A	D	A	A	A	A	E	D
2020	Professional Practice	28	A1	A	E	A	A	E	A	A	D
2020	Professional Practice	29	A1	A	E	A	A	A	A	E	C
2020	Professional Practice	30	A1	C	B	C	A	A	D	D	A
2020	Professional Practice	31	A1	D	A	D	D	D	D	D	D
2020	Professional Practice	32	A1	B	C	B	B	B	A	C	B
2020	Professional Practice	33	A1	C	C	C	C	C	C	C	C
2020	Professional Practice	34	A1	C	B	B	B	B	B	B	C
2020	Professional Practice	35	A1	E	A	E	A	E	E	E	E
2020	Professional Practice	36	A1	C	B	C	C	C	C	B	C
2020	Professional Practice	37	A1	C	E	C	C	C	C	C	C
2020	Professional Practice	38	A1	C	E	E	C	E	C	E	C
2020	Professional Practice	39	A1	B	A	B	B	A	B	B	B
2020	Professional Practice	40	A1	C	D	C	C	C	D	C	C
2020	Professional Practice	41	A1	C	C	C	C	C	C	B	C
2020	Professional Practice	42	A1	C	B	C	C	C	C	D	C
2020	Professional Practice	43	A1	A	A	A	A	A	A	A	A
2020	Professional Practice	44	A1	B	B	B	B	B	B	B	B
2020	Professional Practice	45	A1	A	B	A	A	A	A	A	A
2020	Professional Practice	46	A1	C	C	B	B	B	E	C	C
2020	Professional Practice	47	A1	A	A	A	B	A	B	E	B
2020	Professional Practice	48	A1	A	A	A	A	A	A	C	B
2020	Professional Practice	49	A1	B	B	A	B	A	A	A	B
2020	Professional Practice	50	A1	C	C	B	C	C	C	C	C
2020	Professional Practice	51	A1	A	A	A	B	A	A	A	A
2020	Professional Practice	52	A2	D	C	D	E	E	B	B	D
2020	Professional Practice	53	A2	B	B	B	B	B	B	B	B
2020	Professional Practice	54	A2	B	E	B	B	B	B	B	B
2020	Professional Practice	55	A1	A	A	A	A	A	A	A	A
2020	Professional Practice	56	A2	D	A	D	A	D	A	D	D
2020	Professional Practice	57	A1	D	D	C	D	D	D	D	D
2020	Professional Practice	58	A1	B	B	B	B	B	D	B	B
2020	Professional Practice	59	A1	E	B	B	B	B	B	B	D
2020	Professional Practice	60	A1	A	B	A	A	A	A	A	A
2020	Professional Practice	61	A1	C	C	C	C	C	C	C	C
2020	Professional Practice	62	A2	C	D	C	B	D	C	A	B
2020	Professional Practice	63	A2	C	C	C	C	C	C	C	C
2020	Professional Practice	64	A1	C	B	C	C	C	C	A	C
2020	Professional Practice	65	A2	D	C	D	D	D	D	D	D
2020	Professional Practice	66	A2	C	A	A	C	C	C	C	C
2020	Professional Practice	67	A1	C	C	C	C	C	C	C	C
2020	Professional Practice	68	A1	B	E	E	A	A	B	E	B
2020	Professional Practice	69	A1	D	D	D	B	D	D	D	D
2020	Professional Practice	70	A1	C	C	C	C	C	C	C	C
2020	Professional Practice	71	A1	C	C	C	C	C	C	C	C
2020	Professional Practice	72	A1	D	B	E	E	E	E	E	E
2020	Professional Practice	73	A1	D	D	D	D	D	D	B	D
2020	Professional Practice	74	A1	C	C	C	C	B	C	C	C
2020	Professional Practice	75	A2	D	A	C	C	B	E	C	D
2020	Professional Practice	76	A2	D	C	D	D	D	D	E	D
2020	Professional Practice	77	A1	E	B	C	E	A	B	B	B
2020	Professional Practice	78	A1	D	A	D	D	D	D	E	D
2020	Professional Practice	79	A1	B	B	B	B	B	B	B	B
2020	Professional Practice	80	A1	D	A	D	E	E	D	D	D
2020	Professional Practice	81	A2	C	C	C	C	C	C	C	C
2020	Professional Practice	82	A2	B	B	B	B	B	B	B	B
2020	Professional Practice	83	A1	C	C	C	C	C	C	C	C
2020	Professional Practice	84	A1	E	C	C	E	A	E	E	E
2020	Professional Practice	85	A1	B	D	B	B	B	B	B	B
2020	Professional Practice	86	A2	D	D	E	B	E	D	D	D
2020	Professional Practice	87	A1	D	A	D	D	D	D	D	D
2020	Professional Practice	88	A2	A	A	A	A	A	A	A	A
2020	Professional Practice	89	A1	D	C	B	C	C	C	D	D
2020	Professional Practice	90	A1	C	C	C	C	C	C	C	C
2020	Professional Practice	91	A1	A	A	A	A	A	A	E	A
2020	Professional Practice	92	A1	B	C	B	B	B	D	D	B
2020	Professional Practice	93	A1	A	B	B	A	B	A	C	D
2020	Professional Practice	94	A1	B	B	B	B	B	B	B	B
2020	Professional Practice	95	A1	B	D	E	A	B	A	E	B
2020	Professional Practice	96	A1	B	B	C	C	B	B	B	B
2020	Professional Practice	97	A1	A	A	A	A	A	A	A	A
2020	Professional Practice	98	A1	A	B	A	A	A	A	A	A
2020	Professional Practice	99	A1	A	C	C	A	C	A	B	A
2020	Professional Practice	100	A1	E	C	C	C	D	C	C	E
2020	Professional Practice	101	A1	B	E	C	B	B	E	B	B
2020	Professional Practice	102	A1	D	D	D	D	D	D	D	D
2020	Professional Practice	103	A3	B	C	B	C	C	C	C	B
2020	Professional Practice	104	A3	B	B	B	B	B	B	B	B
2020	Professional Practice	105	A3	C	C	C	C	C	C	C	C
2020	Professional Practice	106	A3	B	B	C	C	B	C	B	B
2020	Professional Practice	107	A3	C	C	C	B	C	C	C	C
2020	Professional Practice	108	A4	B	B	C	B	B	B	B	B
2020	Professional Practice	109	A4	A	A	A	A	B	A	B	A
2020	Professional Practice	110	A4	E	D	E	E	E	E	A	E
2020	Professional Practice	111	A4	D	A	D	D	D	D	A	D
2020	Professional Practice	112	A3	A	A	A	A	A	A	A	A
2020	Professional Practice	113	A3	B	D	D	D	D	B	E	B
2020	Professional Practice	114	A3	E	E	E	E	E	E	B	E
2020	Professional Practice	115	A3	E	D	E	E	E	E	C	E
2020	Professional Practice	116	A3	B	D	C	C	D	C	C	B
2020	Professional Practice	117	A3	E	D	C	C	D	C	C	B
2020	Professional Practice	118	A3	B	B	B	B	B	B	B	B
2020	Professional Practice	119	A3	C	C	C	D	C	C	D	D
2020	Professional Practice	120	A3	D	D	D	D	D	D	D	D
2020	Practical Skills	1	A1	E	A	D	E	D	D	E	E
2020	Practical Skills	2	A1	A	A	A	A	A	A	A	A
2020	Practical Skills	3	A2	C	A	A	C	B	C	A	A
2020	Practical Skills	4	A1	A	A	A	A	D	A	A	A
2020	Practical Skills	5	A1	A	A	A	A	D	A	D	A
2020	Practical Skills	6	A1	D	D	D	D	B	D	D	D
2020	Practical Skills	7	A1	D	B	D	D	B	D	D	D
2020	Practical Skills	8	A2	B	B	B	B	B	B	B	B
2020	Practical Skills	9	A1	A	C	E	E	C	A	A	A
2020	Practical Skills	10	A2	D	A	D	B	D	D	C	D
2020	Practical Skills	11	A2	E	E	E	E	D	E	B	E
2020	Practical Skills	12	A1	B	D	B	B	B	B	D	B
2020	Practical Skills	13	A1	A	B	A	A	E	A	A	A
2020	Practical Skills	14	A1	C	C	C	C	C	C	C	C
2020	Practical Skills	15	A1	D	E	D	D	D	E	E	D
2020	Practical Skills	16	A1	A	A	A	A	A	A	A	A
2020	Practical Skills	17	A1	A	A	A	A	A	A	A	A
2020	Practical Skills	18	A2	B	B	B	B	A	B	B	B
2020	Practical Skills	19	A1	B	B	B	B	B	B	B	B
2020	Practical Skills	20	A1	A	A	A	A	E	A	E	A
2020	Practical Skills	21	A1	A	B	C	A	C	E	B	A
2020	Practical Skills	22	A1	A	B	E	A	A	A	A	A
2020	Practical Skills	23	A1	D	C	E	E	D	D	C	D
2020	Practical Skills	24	A1	D	D	D	D	D	D	D	D
2020	Practical Skills	25	A1	E	E	E	E	E	E	E	E
2020	Practical Skills	26	A3	D	A	A	D	D	D	D	D
2020	Practical Skills	27	A3	E	A	B	E	A	E	E	E
2020	Practical Skills	28	A3	A	C	A	A	B	A	E	A
2020	Practical Skills	29	A3	A	A	D	D	A	A	A	A
2020	Practical Skills	30	A1	C	C	C	C	C	C	C	C
2020	Practical Skills	31	A2	B	E	E	D	E	E	B	B
2020	Practical Skills	32	A1	A	C	B	B	B	C	A	A
2020	Practical Skills	33	A1	A	E	E	E	A	A	E	A
2020	Practical Skills	34	A2	A	D	D	A	D	A	A	A
2020	Practical Skills	35	A2	A	A	A	A	A	A	A	A
2020	Practical Skills	36	A1	C	C	C	C	D	C	C	C
2020	Practical Skills	37	A1	D	B	D	B	B	D	D	D
2020	Practical Skills	38	A1	D	D	D	D	D	D	D	D
2020	Practical Skills	39	A2	C	C	C	C	B	C	E	C
2020	Practical Skills	40	A1	C	A	B	C	B	C	C	C
2020	Practical Skills	41	A3	C	C	C	C	C	C	C	C
2020	Practical Skills	42	A3	B	C	C	C	A	C	B	B
2020	Practical Skills	43	A2	A	A	A	A	A	A	A	A
2020	Practical Skills	44	A2	A	C	C	A	C	A	A	A
2020	Practical Skills	45	A2	A	B	B	B	B	E	A	B
2020	Practical Skills	46	A2	D	D	D	D	D	D	D	D
2020	Practical Skills	47	A2	C	D	C	C	C	C	C	C
2020	Practical Skills	48	A1	E	E	D	D	D	E	B	E
2020	Practical Skills	49	A1	B	A	B	B	B	B	B	B
2020	Practical Skills	50	A1	A	A	A	A	A	A	A	A
2020	Practical Skills	51	A1	E	E	E	E	E	E	E	E
2020	Practical Skills	52	A1	D	D	E	D	E	D	D	D
2020	Practical Skills	53	A1	E	B	E	E	E	E	E	E
2020	Practical Skills	54	A1	E	A	C	E	A	E	E	E
2020	Practical Skills	55	A1	C	C	C	C	C	C	C	C
2020	Practical Skills	56	A1	A	A	A	A	A	A	B	A
2020	Practical Skills	57	A1	B	B	B	B	B	B	B	B
2020	Practical Skills	58	A1	D	D	D	D	D	D	D	D
2020	Practical Skills	59	A2	C	D	D	A	A	A	D	C
2020	Practical Skills	60	A1	D	C	D	D	C	D	D	D
2020	Practical Skills	61	A1	C	A	C	C	A	C	C	C
2020	Practical Skills	62	A1	E	E	E	B	E	E	B	B
2020	Practical Skills	63	A1	D	C	C	C	C	C	C	C
2020	Practical Skills	64	A1	A	A	A	A	A	A	A	A
2020	Practical Skills	65	A2	E	E	E	E	E	E	E	E
2020	Practical Skills	66	A1	E	C	E	E	E	C	A	E
2020	Practical Skills	67	A1	C	A	C	C	C	A	C	C
2020	Practical Skills	68	A2	A	A	E	A	A	A	A	NA
2020	Practical Skills	69	A2	A	A	A	A	A	A	A	A
2020	Practical Skills	70	A1	B	B	B	B	B	B	B	B
2020	Practical Skills	71	A2	E	C	E	E	E	E	E	E
2020	Practical Skills	72	A1	E	D	E	E	E	E	E	E
2020	Practical Skills	73	A1	B	B	B	B	D	A	B	B
2020	Practical Skills	74	A1	E	E	E	E	E	E	E	E
2020	Practical Skills	75	A2	B	A	A	A	B	B	B	B
2020	Practical Skills	76	A1	A	C	B	A	A	A	C	A
2020	Practical Skills	77	A1	B	A	D	C	A	B	B	B
2020	Practical Skills	78	A2	E	E	E	E	E	E	E	E
2020	Practical Skills	79	A1	E	D	E	E	E	E	E	E
2020	Practical Skills	80	A1	A	A	A	A	A	A	A	A
2020	Practical Skills	81	A1	C	C	A	C	A	B	C	C
2020	Practical Skills	82	A1	A	A	C	A	C	A	A	A
2020	Practical Skills	83	A1	A	B	C	A	E	C	D	NA
2020	Practical Skills	84	A1	E	D	E	E	E	E	D	E
2020	Practical Skills	85	A2	A	A	A	A	A	A	A	A
2020	Practical Skills	86	A1	D	B	B	B	B	B	B	D
2020	Practical Skills	87	A2	C	C	D	D	C	C	C	C
2020	Practical Skills	88	A2	D	C	D	E	B	D	D	D
2020	Practical Skills	89	A2	A	D	A	A	A	E	E	A
2020	Practical Skills	90	A1	B	C	E	B	D	B	B	B
2020	Practical Skills	91	A2	B	B	B	B	B	B	C	B
2020	Practical Skills	92	A2	C	A	A	C	B	B	D	C
2020	Practical Skills	93	A2	C	C	C	C	C	C	C	C
2020	Practical Skills	94	A2	D	D	D	D	D	D	B	D
2020	Practical Skills	95	A2	B	A	B	B	B	B	B	B
2020	Practical Skills	96	A2	D	B	D	D	D	D	D	D
2020	Practical Skills	97	A1	C	D	D	C	D	D	D	C
2020	Practical Skills	98	A2	A	A	A	A	A	A	A	A
2020	Practical Skills	99	A1	E	E	E	E	E	E	E	E
2020	Practical Skills	100	A2	D	D	D	D	D	D	D	D
2020	Practical Skills	101	A2	A	E	A	A	A	A	E	A
2020	Practical Skills	102	A1	D	E	D	E	E	D	C	D
2020	Practical Skills	103	A1	B	A	B	B	B	B	B	B
2020	Practical Skills	104	A1	B	A	A	A	A	B	B	B
2020	Practical Skills	105	A1	A	C	B	D	B	C	NA	B
2020	Practical Skills	106	A2	C	C	C	C	C	C	C	C
2020	Practical Skills	107	A2	B	A	B	B	B	E	D	B
2020	Practical Skills	108	A1	C	B	C	C	C	C	B	C
2020	Practical Skills	109	A2	B	B	C	B	B	B	B	B
2020	Practical Skills	110	A2	B	C	E	B	E	B	B	B
2020	Practical Skills	111	A1	A	A	A	A	A	A	A	A
2020	Practical Skills	112	A2	D	A	D	D	D	D	C	D
2020	Practical Skills	113	A2	E	E	E	E	E	E	E	E
2020	Practical Skills	114	A1	E	C	C	D	C	B	NA	C
2020	Practical Skills	115	A2	D	A	A	B	C	B	NA	D
2020	Practical Skills	116	A1	E	D	D	A	E	B	E	E
2020	Practical Skills	117	A1	C	C	B	B	B	B	B	C
2020	Practical Skills	118	A2	A	A	A	A	A	A	A	A
2020	Practical Skills	119	A2	D	E	A	D	A	D	D	D
2020	Practical Skills	120	A1	D	C	D	D	D	D	D	D
2019	Professional Practice	1	A1	B	D	D	B	D	B	D	B
2019	Professional Practice	2	A1	C	C	C	C	C	C	C	C
2019	Professional Practice	3	A1	C	C	C	C	B	A	B	C
2019	Professional Practice	4	A1	D	A	D	D	D	D	D	D
2019	Professional Practice	5	A2	A	A	A	A	A	A	A	A
2019	Professional Practice	6	A1	E	E	E	E	E	E	E	E
2019	Professional Practice	7	A1	C	B	C	C	C	B	B	C
2019	Professional Practice	8	A1	B	C	B	B	E	B	B	B
2019	Professional Practice	9	A1	C	B	C	E	C	C	C	C
2019	Professional Practice	10	A1	B	B	B	B	B	B	B	B
2019	Professional Practice	11	A1	C	B	C	D	D	E	B	D
2019	Professional Practice	12	A2	C	C	C	C	C	C	C	C
2019	Professional Practice	13	A1	A	A	B	B	B	B	B	A
2019	Professional Practice	14	A2	B	B	B	B	D	B	B	B
2019	Professional Practice	15	A2	A	A	A	A	C	A	A	A
2019	Professional Practice	16	A2	C	C	C	C	C	C	C	C
2019	Professional Practice	17	A1	A	C	D	B	B	A	B	C
2019	Professional Practice	18	A2	B	B	B	B	B	B	B	B
2019	Professional Practice	19	A2	E	E	E	E	E	E	E	A
2019	Professional Practice	20	A1	A	B	A	A	B	A	C	A
2019	Professional Practice	21	A1	C	C	C	C	C	C	C	C
2019	Professional Practice	22	A2	B	B	B	B	B	B	B	B
2019	Professional Practice	23	A1	B	B	B	B	B	B	B	B
2019	Professional Practice	24	A1	E	C	E	E	B	E	E	C
2019	Professional Practice	25	A1	E	C	D	E	A	D	D	D
2019	Professional Practice	26	A1	C	C	C	C	C	C	C	C
2019	Professional Practice	27	A2	E	E	E	E	E	E	E	E
2019	Professional Practice	28	A2	C	B	C	C	C	C	B	C
2019	Professional Practice	29	A1	D	D	D	D	D	D	B	D
2019	Professional Practice	30	A2	D	A	B	D	A	D	D	D
2019	Professional Practice	31	A1	E	E	E	E	E	E	E	E
2019	Professional Practice	32	A1	E	B	E	A	C	C	C	C
2019	Professional Practice	33	A1	D	D	D	D	D	D	B	B
2019	Professional Practice	34	A2	C	C	C	C	C	C	C	C
2019	Professional Practice	35	A1	C	D	C	C	D	C	D	C
2019	Professional Practice	36	A1	A	A	E	A	A	A	B	A
2019	Professional Practice	37	A2	B	B	B	B	B	B	B	B
2019	Professional Practice	38	A2	E	E	E	E	A	E	E	E
2019	Professional Practice	39	A1	C	D	E	C	B	C	C	C
2019	Professional Practice	40	A2	B	D	D	B	D	D	D	D
2019	Professional Practice	41	A1	D	E	A	A	D	D	C	D
2019	Professional Practice	42	A1	B	D	C	C	D	D	C	C
2019	Professional Practice	43	A2	D	D	D	D	D	D	D	D
2019	Professional Practice	44	A2	E	D	A	A	D	C	B	A
2019	Professional Practice	45	A1	C	D	D	D	D	A	D	D
2019	Professional Practice	46	A1	A	A	A	A	A	A	A	A
2019	Professional Practice	47	A1	E	E	E	E	E	E	E	E
2019	Professional Practice	48	A1	E	E	E	E	E	E	E	E
2019	Professional Practice	49	A2	E	E	E	E	E	E	E	E
2019	Professional Practice	50	A2	A	A	A	A	D	A	A	A
2019	Professional Practice	51	A2	A	B	A	A	B	A	A	A
2019	Professional Practice	52	A1	B	C	C	C	C	E	B	B
2019	Professional Practice	53	A1	E	A	C	E	C	E	E	E
2019	Professional Practice	54	A2	E	D	E	E	D	E	B	E
2019	Professional Practice	55	A1	A	D	A	A	D	A	A	A
2019	Professional Practice	56	A1	B	B	B	B	B	B	B	B
2019	Professional Practice	57	A1	C	C	C	C	C	C	C	C
2019	Professional Practice	58	A1	D	A	A	D	A	D	A	D
2019	Professional Practice	59	A2	A	E	D	A	D	A	C	A
2019	Professional Practice	60	A1	E	E	E	E	E	E	E	E
2019	Professional Practice	61	A1	E	B	A	A	A	B	A	B
2019	Professional Practice	62	A1	B	E	B	B	B	B	B	B
2019	Professional Practice	63	A1	B	B	C	B	C	C	E	C
2019	Professional Practice	64	A2	B	A	D	C	C	E	D	B
2019	Professional Practice	65	A1	A	A	C	A	A	A	D	A
2019	Professional Practice	66	A2	D	C	D	D	D	D	D	D
2019	Professional Practice	67	A2	C	A	C	C	C	C	C	C
2019	Professional Practice	68	A2	A	A	A	A	A	A	A	A
2019	Professional Practice	69	A1	E	E	E	E	D	E	E	E
2019	Professional Practice	70	A1	B	B	B	B	B	A	B	C
2019	Professional Practice	71	A1	D	C	D	D	D	D	D	D
2019	Professional Practice	72	A1	E	E	E	E	B	E	B	E
2019	Professional Practice	73	A2	B	C	A	B	A	B	A	B
2019	Professional Practice	74	A2	A	A	A	A	B	A	B	A
2019	Professional Practice	75	A1	B	B	B	B	B	B	C	B
2019	Professional Practice	76	A1	E	E	E	E	E	E	E	E
2019	Professional Practice	77	A1	C	C	C	C	C	C	B	C
2019	Professional Practice	78	A1	E	E	E	E	E	E	B	E
2019	Professional Practice	79	A1	D	B	D	D	D	D	D	D
2019	Professional Practice	80	A1	C	C	C	C	C	C	C	C
2019	Professional Practice	81	A1	A	A	A	A	A	A	A	A
2019	Professional Practice	82	A1	A	A	A	A	A	A	A	A
2019	Professional Practice	83	A1	E	E	E	E	E	E	E	E
2019	Professional Practice	84	A1	C	A	C	C	C	C	C	C
2019	Professional Practice	85	A2	D	D	D	D	D	D	D	D
2019	Professional Practice	86	A1	A	A	A	A	A	A	A	A
2019	Professional Practice	87	A1	D	A	A	A	A	D	A	D
2019	Professional Practice	88	A2	A	A	A	A	A	A	C	A
2019	Professional Practice	89	A1	B	A	A	A	A	B	B	B
2019	Professional Practice	90	A1	C	C	C	C	C	C	C	C
2019	Professional Practice	91	A2	A	A	A	A	A	A	A	A
2019	Professional Practice	92	A2	B	D	B	B	B	D	D	E
2019	Professional Practice	93	A1	B	B	B	B	B	B	B	B
2019	Professional Practice	94	A1	A	D	A	A	A	D	B	A
2019	Professional Practice	95	A1	B	B	B	B	A	B	B	B
2019	Professional Practice	96	A2	B	C	B	B	B	B	C	B
2019	Professional Practice	97	A1	E	E	E	E	E	E	E	E
2019	Professional Practice	98	A1	B	D	D	A	D	A	A	B
2019	Professional Practice	99	A1	C	E	C	C	D	C	A	C
2019	Professional Practice	100	A1	A	A	A	A	C	A	A	A
2019	Professional Practice	101	A3	C	C	C	C	C	C	C	C
2019	Professional Practice	102	A3	B	B	B	B	B	B	B	B
2019	Professional Practice	103	A3	A	D	D	A	C	D	D	D
2019	Professional Practice	104	A3	B	A	B	B	B	B	B	B
2019	Professional Practice	105	A3	D	C	D	D	A	D	C	D
2019	Professional Practice	106	A3	B	C	C	C	C	D	C	B
2019	Professional Practice	107	A3	A	A	A	A	A	A	A	A
2019	Professional Practice	108	A3	E	E	E	E	E	E	E	E
2019	Professional Practice	109	A3	D	D	D	D	D	D	D	D
2019	Professional Practice	110	A3	A	A	A	A	A	A	A	A
2019	Professional Practice	111	A3	B	C	B	B	C	B	A	B
2019	Professional Practice	112	A3	E	C	E	E	C	E	C	E
2019	Professional Practice	113	A3	B	E	B	B	D	D	B	B
2019	Professional Practice	114	A3	E	D	E	E	D	E	R	E
2019	Professional Practice	115	A3	C	C	C	C	C	C	C	C
2019	Professional Practice	116	A3	D	B	D	D	D	D	B	D
2019	Professional Practice	117	A3	E	E	A	D	E	D	E	E
2019	Professional Practice	118	A3	C	E	E	C	E	E	E	C
2019	Professional Practice	119	A3	D	D	D	D	D	D	D	D
2019	Professional Practice	120	A3	D	A	C	D	C	D	C	A
2019	Practical Skills	1	A1	E	B	E	A	B	E	A	E
2019	Practical Skills	2	A1	D	D	D	D	D	D	D	D
2019	Practical Skills	3	A1	A	D	D	A	D	D	A	A
2019	Practical Skills	4	A1	C	B	D	E	C	C	C	D
2019	Practical Skills	5	A1	E	B	E	E	E	E	D	E
2019	Practical Skills	6	A1	C	D	C	C	D	C	C	C
2019	Practical Skills	7	A1	A	D	E	A	D	A	D	A
2019	Practical Skills	8	A1	B	E	B	B	E	B	B	B
2019	Practical Skills	9	A1	A	B	B	A	B	A	D	A
2019	Practical Skills	10	A1	D	E	D	D	D	D	D	D
2019	Practical Skills	11	A1	B	A	C	B	B	B	D	B
2019	Practical Skills	12	A2	A	A	B	B	D	A	B	A
2019	Practical Skills	13	A1	A	C	A	A	C	D	C	A
2019	Practical Skills	14	A1	C	C	C	C	C	C	A	C
2019	Practical Skills	15	A1	A	C	C	A	A	A	C	C
2019	Practical Skills	16	A2	B	B	E	B	B	B	B	B
2019	Practical Skills	17	A1	B	B	B	B	B	B	B	B
2019	Practical Skills	18	A1	C	C	C	C	D	C	C	C
2019	Practical Skills	19	A1	C	A	C	C	A	C	C	C
2019	Practical Skills	20	A1	B	B	B	B	B	B	B	B
2019	Practical Skills	21	A1	A	D	A	A	E	A	A	A
2019	Practical Skills	22	A1	C	E	D	C	D	D	C	D
2019	Practical Skills	23	A1	B	A	A	A	B	D	D	B
2019	Practical Skills	24	A1	E	A	E	E	A	E	E	E
2019	Practical Skills	25	A1	C	A	A	C	E	C	C	C
2019	Practical Skills	26	A1	C	C	C	C	C	C	B	C
2019	Practical Skills	27	A1	C	E	C	C	D	D	D	C
2019	Practical Skills	28	A1	B	B	B	B	C	B	B	B
2019	Practical Skills	29	A1	C	C	C	C	C	C	C	C
2019	Practical Skills	30	A1	A	B	D	A	D	C	E	A
2019	Practical Skills	31	A1	B	A	B	B	B	B	B	B
2019	Practical Skills	32	A1	A	B	B	A	A	A	A	A
2019	Practical Skills	33	A1	E	E	E	E	E	E	E	E
2019	Practical Skills	34	A1	D	D	D	D	C	E	C	D
2019	Practical Skills	35	A1	C	C	C	C	C	C	C	C
2019	Practical Skills	36	A2	E	E	E	E	E	E	E	E
2019	Practical Skills	37	A1	D	D	D	D	D	D	D	D
2019	Practical Skills	38	A1	B	B	A	A	B	B	A	B
2019	Practical Skills	39	A1	A	C	C	A	C	A	A	A
2019	Practical Skills	40	A2	B	A	B	B	B	B	B	B
2019	Practical Skills	41	A2	C	C	C	C	C	C	C	C
2019	Practical Skills	42	A1	D	D	D	D	D	D	D	D
2019	Practical Skills	43	A1	C	C	D	A	B	A	A	A
2019	Practical Skills	44	A1	E	E	E	E	E	E	E	E
2019	Practical Skills	45	A1	A	C	A	A	D	A	A	A
2019	Practical Skills	46	A1	A	A	A	A	A	A	A	A
2019	Practical Skills	47	A1	B	E	E	B	C	A	B	B
2019	Practical Skills	48	A1	B	D	C	C	B	D	C	B
2019	Practical Skills	49	A1	A	E	D	A	E	A	A	A
2019	Practical Skills	50	A1	A	A	A	A	A	A	A	A
2019	Practical Skills	51	A1	D	E	D	D	E	D	D	D
2019	Practical Skills	52	A1	B	B	B	B	B	B	B	B
2019	Practical Skills	53	A1	B	B	B	B	B	B	B	B
2019	Practical Skills	54	A1	D	E	D	A	B	D	E	D
2019	Practical Skills	55	A1	A	A	A	A	B	A	B	A
2019	Practical Skills	56	A1	A	C	A	A	D	A	A	A
2019	Practical Skills	57	A1	B	B	B	B	C	B	B	B
2019	Practical Skills	58	A1	A	B	A	A	B	A	C	A
2019	Practical Skills	59	A2	C	B	C	C	B	A	B	C
2019	Practical Skills	60	A1	A	A	A	A	B	A	B	A
2019	Practical Skills	61	A1	A	A	A	A	A	ADE	A	ABCDE
2019	Practical Skills	62	A1	A	C	C	A	C	A	C	A
2019	Practical Skills	63	A1	D	D	D	D	D	D	D	D
2019	Practical Skills	64	A1	A	B	B	B	B	B	B	A
2019	Practical Skills	65	A1	E	C	D	D	C	D	E	E
2019	Practical Skills	66	A1	A	E	A	B	A	A	A	E
2019	Practical Skills	67	A2	B	B	B	B	B	B	B	B
2019	Practical Skills	68	A1	A	A	A	A	D	A	A	A
2019	Practical Skills	69	A1	C	A	A	C	B	A	C	C
2019	Practical Skills	70	A1	A	B	D	A	E	A	B	A
2019	Practical Skills	71	A1	E	E	C	C	E	C	E	C
2019	Practical Skills	72	A1	C	C	C	C	D	C	D	C
2019	Practical Skills	73	A1	C	C	C	C	C	C	C	C
2019	Practical Skills	74	A2	D	D	D	D	D	D	A	D
2019	Practical Skills	75	A1	A	A	A	B	A	A	B	A
2019	Practical Skills	76	A1	A	B	A	A	B	A	A	A
2019	Practical Skills	77	A1	A	D	D	D	E	E	E	A
2019	Practical Skills	78	A1	B	B	B	B	B	B	B	B
2019	Practical Skills	79	A1	C	A	C	C	C	C	C	C
2019	Practical Skills	80	A1	B	A	A	B	C	B	B	B
2019	Practical Skills	81	A2	E	A	A	A	A	E	A	C
2019	Practical Skills	82	A2	D	D	D	D	B	D	D	D
2019	Practical Skills	83	A1	A	B	D	A	E	A	A	A
2019	Practical Skills	84	A1	D	E	E	E	C	D	E	E
2019	Practical Skills	85	A1	C	B	C	C	C	C	B	C
2019	Practical Skills	86	A2	D	D	C	A	D	B	NA	A
2019	Practical Skills	87	A1	D	D	D	D	D	D	D	D
2019	Practical Skills	88	A2	A	D	C	A	C	D	B	B
2019	Practical Skills	89	A2	D	B	C	A	C	C	C	C
2019	Practical Skills	90	A2	C	C	C	C	C	C	C	C
2019	Practical Skills	91	A2	B	C	B	B	B	B	B	B
2019	Practical Skills	92	A2	D	A	D	E	A	E	A	D
2019	Practical Skills	93	A1	D	E	D	D	E	D	B	D
2019	Practical Skills	94	A1	B	B	B	B	B	B	B	B
2019	Practical Skills	95	A2	C	B	D	C	C	D	D	C
2019	Practical Skills	96	A2	E	A	E	A	C	A	C	E
2019	Practical Skills	97	A1	A	A	A	A	B	A	C	A
2019	Practical Skills	98	A1	C	C	A	C	E	A	C	C
2019	Practical Skills	99	A1	D	D	D	D	D	D	D	D
2019	Practical Skills	100	A3	C	B	B	D	C	C	B	C
2019	Practical Skills	101	A3	B	C	B	B	B	B	B	B
2019	Practical Skills	102	A3	A	E	A	A	E	A	A	A
2019	Practical Skills	103	A1	A	B	A	A	B	A	C	A
2019	Practical Skills	104	A1	C	C	D	B	C	C	D	C
2019	Practical Skills	105	A3	B	B	B	A	B	A	A	B
2019	Practical Skills	106	A3	A	A	A	A	B	A	A	A
2019	Practical Skills	107	A3	B	B	D	B	D	B	A	B
2019	Practical Skills	108	A1	C	C	B	B	B	C	C	C
2019	Practical Skills	109	A1	A	C	A	D	NA	C	NA	C
2019	Practical Skills	110	A1	C	D	E	C	D	C	C	C
2019	Practical Skills	111	A3	D	D	D	D	D	D	C	D
2019	Practical Skills	112	A3	E	E	E	E	E	E	E	E
2019	Practical Skills	113	A3	A	E	E	E	E	E	E	E
2019	Practical Skills	114	A3	D	A	D	D	A	D	D	D
2019	Practical Skills	115	A3	A	A	A	A	B	A	A	A
2019	Practical Skills	116	A3	B	B	B	B	B	B	B	B
2019	Practical Skills	117	A3	B	B	B	B	D	B	B	B
2019	Practical Skills	118	A3	D	D	D	D	B	D	D	D
2019	Practical Skills	119	A3	C	C	C	C	B	B	B	C
2019	Practical Skills	120	A3	B	B	B	B	B	B	B	B
